# Supplementary material for: Forbidden versus permitted interactions: Disentangling processes from patterns in ecological network analysis
Source: Ecol Evol. 2017 Jun 13;7(14):5476–81. doi: 10.1002/ece3.3102 (PMC5528246; doi:10.1002/ece3.3102)
Supplement: Supplementary file 2 [file ECE3-7-5476-s002.xlsx]

## Sheet: Web Information
SOURCES OF THE FOOD WEBS
Copyright (c) 1989 by Joel E. Cohen
Web 1 Cochin backwater, India
S. Z. Qazim, Some problems related to the food chain in a tropical estuary.
In: Marine Food Chains, J. H. Steele, Ed. (Oliver and Boyd, Edinburgh,
1970), pp. 45-51, from p. 50.
Contributor: F. Briand (1983)
Web 2 Knysna estuary, South Africa
J. H. Day, The biology of Knysna estuary, South Africa. In: Estuaries, G. H.
Lauff, Ed. (American Association for the Advancement of Science
Publication 83, Washington, DC, 1967), pp. 397-407, from p. 406.
Contributor: F. Briand (1983)
Web 3 Salt marsh, Long Island, USA
G. M. Woodwell, Toxic substances and ecological cycles, Sci. Am. 216(3):24-31,
from pp. 26-27 (March 1967).
Contributor: F. Briand (1983)
Web 4 Salt marsh, California
R. F. Johnston, Predation by short-eared owls on a Salicornia salt marsh,
Wilson Bull. 68(2):91-102, from p. 99 (1956).
Contributor: F. Briand (1983)
Web 5 Salt marsh, Georgia
J. M. Teal, Energy flow in the salt marsh ecosystem of Georgia, Ecology
43(4):614-624, from p. 616 (1962).
Prior number: Cohen (1978) 24
Web 6 Tidal flat, California
G. E. MacGinitie, Ecological aspects of a California marine estuary, Am.
Midland Nat. 16(5):629-765, from p. 652 (1935).
Contributor: F. Briand (1983)
Web 7 Narragansett Bay, Rhode Island
J. N. Kremer and S. W. Nixon, A Coastal Marine Ecosystem: Simulation and
Analysis, Vol. 24 of Ecol. Studies (Springer-Verlag, Berlin, 1978), from
p. 12.
Contributor: F. Briand (1983)
Web 8 Salt marsh, Rhode Island, U.S.A., summer day
S. W. Nixon and C. A. Oviatt, Ecology of a New England salt marsh, Ecol.
Monogr. 43:463-498, from p. 491 (1973).
Contributor: F. Briand (1983)
Web 9 Lough Ine rapids, Ireland
J. A. Kitching and F. J. Ebling, Ecological studies at Lough Ine, Adv. Ecol.
Res. 4:197-291, from p. 288 (1967).
Contributor: F. Briand (1983)
Web 10 Exposed rocky shore, New England, USA
B. A. Menge and J. P. Sutherland, Species diversity gradients: synthesis of
the roles of predation, competition and temporal heterogeneity, Am. Nat.
110(973):351-369, from p. 355 (1976).
Contributor: F. Briand (1983)
Web 11 Protected rocky shore, New England, USA
B. A. Menge and J. P. Sutherland, Species diversity gradients: synthesis of
the roles of predation, competition and temporal heterogeneity, Am. Nat.
110(973):351-369, from p. 355 (1976).
Contributor: F. Briand (1983)
Web 12 Exposed rocky shore, Washington
B. A. Menge and J. P. Sutherland, Species diversity gradients: synthesis of
the roles of predation, competition and temporal heterogeneity, Am. Nat.
110(973):351-369, from p. 360 (1976).
Contributor: F. Briand (1983)
Web 13 Protected rocky shore, Washington
B. A. Menge and J. P. Sutherland, Species diversity gradients: synthesis of
the roles of predation, competition and temporal heterogeneity, Am. Nat.
110(973):351-369, from p. 360 (1976).
Contributor: F. Briand (1983)
Web 14 Mangrove swamp 1, Hawaii
G. E. Walsh, An ecological study of a Hawaiian mangrove swamp. In: Estuaries,
G. H. Lauff, Ed. (American Association for the Advancement of Science
Publication 83, Washington, DC, 1967), pp. 420-431, from p. 424, from p.
424
Contributor: F. Briand (1983)
Web 15 Mangrove swamp 3, Hawaii
G. E. Walsh, An ecological study of a Hawaiian mangrove swamp. In: Estuaries,
G. H. Lauff, Ed. (AAAS Publication 83, Washington, DC, 1967), pp. 420-431,
from p. 426.
Contributor: F. Briand (1983)
Web 16 Pamlico estuary, North Carolina
B. J. Copeland, K. R. Tenore, D. B. Horton, Oligohaline regime. In: Coastal
Ecological Systems of the United States, H. T. Odum, B. J. Copeland, E. A.
McMahan, Eds. (Conservation Foundation, Washington, DC, 1974) 2:315-357,
from p. 318.
Contributor: F. Briand (1983)
Web 17 Coral reefs, Marshall Islands
R. Hiatt and D. W. Strasburg, Ecological relationships of the fish fauna on
coral reefs of the Marshall Islands, Ecol. Monogr. 30(1):65-127, from p.
125 (1960).
Contributor: F. Briand (1983)
Web 18 Kapingamarangi Atoll, Polynesia
W. A. Niering, Terrestrial ecology of Kapingamarangi Atoll, Caroline Islands,
Ecol. Monogr. 33(2):131-160, from p. 157 (1963).
Prior number: Cohen (1978) 11
Web 19 Moosehead Lake, Maine
J. L. Brooks and E. S. Deevey, New England. In: Limnology in North America, D.
G. Frey, Ed. (Univ. of Wisconsin Press, Madison, 1963), pp. 117-162, from
p. 143.
Contributor: F. Briand (1983)
Web 20 Antarctic pack ice zone
G. A. Knox, Antarctic marine ecosystems. In: Antarctic Ecology, M. W. Holdgate,
Ed. (Academic Press, New York, 1970) 1:69-96, from p. 87.
Contributor: F. Briand (1983)
Web 21 Ross Sea
B. C. Patten and J. T. Finn, Systems approach to continental shelf ecosystems.
In: Theoretical Systems Ecology, E. Halfon, Ed. (Academic Press, New York,
1979) pp. 183-212 from p. 202.
Contributor: F. Briand (1983)
Web 22 Bear Island, Spitsbergen
V. S. Summerhayes and C. S. Elton, Contributions to the ecology of Spitsbergen
and Bear Island, J. Ecol. 11:214-286, from p. 232 (1923).
Prior number: Cohen (1978) 15
Web 23 Prairie, Manitoba
R. D. Bird, Biotic communities of the Aspen Parkland of central Canada,
Ecology, 11:356-442, from p. 383 (1930).
Prior number: Cohen (1978) 1.1
Web 24 Willow forest, Manitoba
R. D. Bird, Biotic communities of the Aspen Parkland of central Canada,
Ecology, 11:356-442, from p. 393 (1930).
Prior number: Cohen (1978) 1.2
Web 25 Aspen communities, Manitoba
R. D. Bird, Biotic communities of the Aspen Parkland of central Canada,
Ecology, 11:356-442, from p. 406 (1930).
Prior number: Cohen (1978) 1.3
Web 26 Aspen forest, Manitoba
R. D. Bird, Biotic communities of the Aspen Parkland of central Canada,
Ecology, 11:356-442, from p. 410 (1930).
Prior number: Cohen (1978) 1.4
Web 27 Wytham Wood, England
G. C. Varley, The concept of energy flow applied to a woodland community. In:
Animal Populations in Relation to Their Food Resources, A. Watson, Ed.
(Blackwell Scientific, Oxford, England, 1970), pp. 389-401, from p. 389.
Contributor: F. Briand (1983)
Web 28 Salt meadow, New Zealand
K. Paviour-Smith, The biotic community of a salt meadow in New Zealand, Trans.
R. Soc. N.Z. 83(3):525-554, from p. 542 (1956).
Contributor: F. Briand (1983)
Web 29 Arctic seas
M. J. Dunbar, Arctic and subarctic marine ecology: immediate problems, Arctic
7:213-228, from p. 223 (1954).
Contributor: F. Briand (1983)
Web 30 Antarctic seas (LIBRARY CANNOT LOCATE)
N. A. Mackintosh, A survey of antarctic biology up to 1945. In: Biologie
antarctique, R. Carrick, M. Holdgate, J. Prevost, Eds. (Hermann, Paris,
1964), pp. 3-38.
Contributor: F. Briand (1983)
Web 31 Epiplankton communities, Black Sea
T. S. Petipa, E. V. Pavlova, G. N. Mironov, The food web structure, utilization
transport of energy by trophic levels in the planktonic communities. In:
Marine Food Chains, J. H. Steele, Ed. (Oliver and Boyd, Edinburgh, 1970),
142-167, from p. 154.
Contributor: F. Briand (1983)
Web 32 Bathyplankton communities, Black Sea
T. S. Petipa, E. V. Pavlova, G. N. Mironov, The food web structure, utilization
transport of energy by trophic levels in the planktonic communities. In:
Marine Food Chains, J. H. Steele, Ed. (Oliver and Boyd, Edinburgh, 1970),
142-167 from p. 155.
Contributor: F. Briand (1983)
Web 33 Crocodile Creek, Malawi
G. Fryer, The trophic interrelationships and ecology of some littoral
communities of Lake Nyasa, Proc. London Zool. Soc. 132:153-229, from p.
219 (1959).
Prior number: Cohen (1978) 28.3
Web 34 River Clydach, Wales
J. R. E. Jones, A further ecological study of calcareous streams in the "Black
Mountain" district of South Wales, J. Anim. Ecol. 18:142-159, from p. 157
(1949).
Contributor: F. Briand (1983)
Web 35 Morgan's Creek, Kentucky
G. W. Minshall, Role of allochthonous detritus in the trophic structure of a
woodland springbrook community, Ecology 48(1):139-149, from p. 148 (1967).
Prior number: Cohen (1978) 18
Web 36 Mangrove swamp 6, Hawaii
G. E. Walsh, An ecological study of a Hawaiian mangrove swamp. In: Estuaries,
G. H. Lauff, Ed. (AAAS Publication 83, Washington, DC, 1967), pp. 420-431,
from p. 429.
Contributor: F. Briand (1983)
Web 37 Marine sublittoral, southern California
T. A. Clark, A. O. Flechsig, R. W. Grigg, Ecological studies during Project
Sealab II, Science 157(3795):1381-1389, from p. 1384 (1967).
Prior number: Cohen (1978) 2
Web 38 Lake Nyasa, rocky shore, Malawi
G. Fryer, The trophic interrelationships and ecology of some littoral
communities of Lake Nyasa, Proc. London Zool. Soc. 132:153-281, from p.
217 (1959).
Prior number: Cohen (1978) 28.1
Web 39 Lake Nyasa, sandy shore, Malawi
G. Fryer, The trophic interrelationships and ecology of some littoral
communities of Lake Nyasa, Proc. London Zool. Soc. 132:153-281, from p.
218 (1959).
Prior number: Cohen (1978) 28.2
Web 40 Rain forest, Malaysia
J. L. Harrison, The distribution of feeding habits among animals in a tropical
rain forest, J. Anim. Ecol. 31:53-63, from p. 61 (1962).
Prior number: Cohen (1978) 25
Web 41 Tropical seas, epipelagic zone
N. V. Parin, Ichthyofauna of the Epipelagic Zone (Israel Program for Scientific
Translations, Jerusalem, 1970; U.S. Department of Commerce Clearinghouse
for Federal Scientific and Technical Information, Springfield, VA 22151),
from p. 154.
Contributor: F. Briand (1985)
Web 42 Upwelling areas, Pacific Ocean
M. E. Vinogradov and E. A. Shushkina, Some development patterns of plankton
communities in the upwelling areas of the Pacific Ocean. Mar. Biol.
48:357-366, from p. 359 (1978).
Contributor: F. Briand (1985)
Web 43 Kelp bed community, South California
R. J. Rosenthal, W. D. Clarke, P. K. Dayton, Ecology and natural history of a
stand of giant kelp, Macrocystis pyrifera, off Del Mar, California. Fish.
Bull. (Dublin) 72(3):670-684, from p. 683 (1974).
Contributor: F. Briand (1985)
Web 44 Marine coastal lagoons, Guerrero, Mexico
A. Yanez-Arancibia, Taxonomia, ecologia y estructura de las comunidades de
peces en lagunas costeras con bocas efimeras del Pacifico de Mexico.
Cent. Cienc. del Mar y Limnol. Univ. Nal. Auton. Mex. Publ. Espec.
2:1-306 (1978).
Contributor: F. Briand (1985)
Web 45 Cone Spring, Iowa
L. J. Tilly, The structure and dynamics of Cone Spring. Ecol. Monogr.
38(2):169-197, from p. 183 (1968).
Contributor: F. Briand (1985)
Web 46 Lake Texoma, Texas
B. C. Patten and 40 co-authors, Total ecosystem model for a cove in Lake
Texoma. In: Systems Analysis and Simulation in Ecology, B. C. Patten, Ed.
(Academic Press, New York, 1975), 3:205-421, from pp. 236, 258, 268.
Contributor: F. Briand (1985)
Web 47 Swamps, south Florida
L. D. Harris and G. B. Bowman, Vertebrate predator subsystem. In: Grasslands,
Systems Analysis and Man, A. I. Breymeyer and G. M. Van Dyne, Eds.
(International Biological Programme Series, no. 19, Cambridge Univ. Press,
Cambridge, England, 1980), pp. 591-607, from p. 596.
Contributor: F. Briand (1985)
Web 48 Nearshore marine 1, Aleutian Islands
C. A. Simenstad, J. A. Estes, K. W. Kenyon, Aleuts, sea otters, and alternate
stable-state communities, Science 200:403-411, from p. 404 (1978).
Contributor: F. Briand (1985)
Web 49 Nearshore marine 2, Aleutian Islands
C. A. Simenstad, J. A. Estes, K. W. Kenyon, Aleuts, sea otters, and alternate
stable-state communities, Science 200:403-411, from p. 404 (1978).
Contributor: F. Briand (1985)
Web 50 Sand beach, California
J. W. Nybakken, Marine Biology: An Ecological Approach (Harper and Row, New
York, 1982), from p. 242.
Contributor: F. Briand (1985)
Web 51 Shallow sublittoral, Cape Ann, Massachusetts
R. W. Dexter, The marine communities of a tidal inlet at Cape Ann,
Massachusetts: a study in bio-ecology, Ecol. Monogr. 17:263-294, from p.
272 (1947).
Contributor: F. Briand (1985)
Web 52 Rocky shore, Torch Bay, Alaska
R. T. Paine, Food webs: linkage, interaction strength and community
infrastructure, J. Anim. Ecol. 49:667-685, from p. 670 (1980).
Contributor: F. Briand (1985)
Web 53 Rocky shore, Cape Flattery, Washington
R. T. Paine, Food webs: linkage, interaction strength and community
infrastructure, J. Anim. Ecol. 49:667-685, from p. 670 (1980).
Contributor: F. Briand (1985)
Web 54 Western rocky shore, Barbados
F. Briand, unpublished observations
Contributor: F. Briand (1985)
Web 55 Mudflat, Ythan estuary, Scotland
H. Milne and G. M. Dunnet, Standing crop, productivity and trophic relations of
the fauna of the Ythan estuary. In: The Estuarine Environment, R. S. K.
Barnes and J. Green, Eds. (Applied Science Publications, Edinburgh,
Scotland, 1972), pp. 86-106, from p. 88.
Contributor: F. Briand (1985)
Web 56 Mussel bed Ythan estuary, Scotland
H. Milne and G. M. Dunnet, Standing crop, productivity and trophic relations of
the fauna of the Ythan estuary. In: The Estuarine Environment, R. S. K.
Barnes and J. Green, Eds. (Applied Science Publications, Edinburgh,
Scotland, 1972), pp. 86-106, from p. 89.
Contributor: F. Briand (1985)
Web 57 Brackish lagoons, Guerrero, Mexico
A. Yanez-Arancibia, Taxonomia, ecologia y estructura de las comunidades de
peces en lagunas costeras con bocas efimeras del Pacifico de Mexico.
Cent. Cienc. del Mar y Limnol. Univ. Nal. Auton. Mex. Publ. Espec.
2:1-306 (1978).
Contributor: F. Briand (1985)
Web 58 Sphagnum bog, Russia, USSR
N. N. Smirnov, Food cycles in sphagnous bogs, Hydrobiologia 17:175-182, from p.
179 (1961).
Contributor: F. Briand (1985)
Web 59 Trelease woods, Illinois
A. C. Twomey, The bird population of an elm-maple forest with special reference
to aspection, territorialism, and coactions, Ecol. Monogr. 15(2):175-205,
from p. 202 (1945).
Contributor: F. Briand (1985)
Web 60 Montane forest, Arizona
D. I. Rasmussen, Biotic communities of Kaibab Plateau, Arizona, Ecol. Monogr.
11(3):228-275, from p. 261 (1941).
Contributor: F. Briand (1985)
Web 61 Barren regions, Spitsbergen
V. S. Summerhayes and C. S. Elton, Further contributions to the ecology of
Spitzbergen, J. Ecol. 16:193-268, from p. 211 (1928).
Contributor: F. Briand (1985)
Web 62 Reindeer pasture, Spitsbergen
V. S. Summerhayes and C. S. Elton, Further contributions to the ecology of
Spitzbergen, J. Ecol. 16:193-268, from p. 217 (1928).
Contributor: F. Briand (1985)
Web 63 River Rheidol, Wales
J. R. E. Jones, A further ecological study of the river Rheidol: the food of
the common insects of the main-stream, J. Anim. Ecol. 19:159-174, from p.
172 (1950).
Contributor: F. Briand (1986)
Web 64 Linesville Creek, Pennsylvania
K. W. Cummins, W. P. Coffman, P. A. Roff, Trophic relationships in a small
woodland stream, Verh. Int. Ver. Theor. Angew. Limnol. 16:627-638, from
p. 630 (1966).
Contributor: F. Briand (1986)
Web 65 Yoshino River rapids, Japan
M. Tsuda, Interim results of the Yoshino River productivity survey, especially
on benthic animals. In: Productivity Problems of Freshwaters, Z. Kajak and
A. Hillbricht-Ilkowska, Eds. (Polish Scientific, Warsaw, 1972), pp.
827-841, from p. 839.
Contributor: F. Briand (1986)
Web 66 River Thames, England
K. H. Mann, R. H. Britton, A. Kowalczewski, T. J. Lack, C. P. Mathews and I.
McDonald, Productivity and energy flow at all trophic levels in the River
Thames, England. In: Productivity Problems of Freshwaters, Z. Kajak and
A. Hillbricht-Ilkowska, Eds. (Polish Scientific, Warsaw, 1972), pp.
579-596, from p. 589.
Contributor: F. Briand (1986)
Web 67 Mudflats, Mississippi River, Iowa
C. A. Carlson, Summer bottom fauna of the Mississippi River, above Dam 19,
Keokuk, Iowa, Ecology 49(1):162-168, from p. 167 (1968).
Contributor: F. Briand (1986)
Web 68 Loch Leven, Scotland
N. C. Morgan and D. S. McLusky, A summary of the Loch Leven IBP results in
relation to lake management and future research, Proc. R. Soc. Edinburgh
Series B 74:407-416, from p. 408 (1972).
Contributor: F. Briand (1986)
Web 69 Tagus estuary, Portugal
L. Saldanha, Estudio Ambiental do Estuario do Tejo, Publ. no. 5(4) (CNA/Tejo,
Lisbon, 1980).
Contributor: F. Briand (1986)
Web 70 Crystal River estuary, Florida
W. M. Kemp, W. H. B. Smith, H. N. McKellar, M. E. Lehman, M. Homer, D. L. Young
and H. T. Odum, Energy cost-benefit analysis applied to power plants near
Crystal River, Florida. In: Ecosystem Modeling in Theory and Practice: An
Introduction with Case Histories, C. A. S. Hall and J. W. Day, Jr., Eds.
(Wiley, New York, 1977), pp. 507-543, from p. 512.
Contributor: F. Briand (1986)
Web 71 Lake Rybinsk, Russia, USSR
Y. I. Sorokin, Biological productivity of the Rybinsk reservoir. In:
Productivity Problems of Freshwaters, Z. Kajak and A. Hillbricht-Ilkowska,
Eds. (Polish Scientific, Warsaw, 1972), pp. 493-503, from p. 497.
Contributor: F. Briand (1986)
Web 72 Heney Lake, pelagic zone, Quebec
A. Baril, Effect of the water mite Piona constricta on planktonic community
structure, M.Sc. Thesis, University of Ottawa, Canada (1983).
Contributor: F. Briand (1986)
Web 73 Hafner Lake, Austria
F. Schiemer, M. Bobek, P. Gludovatz, A. Ioschenkohl, I. Zweimuller and M.
Martinetz, Trophische Interaktionen im Pelagial des Hafnersees,
Sitzungsber. Akad. Wiss. Wien Math. Naturwiss. Kl. Abt. 1:191-209 (1982).
Contributor: F. Briand (1986)
Web 74 Sand beach, South Africa
A. C. Brown, Food relationships on the intertidal sandy beaches of the Cape
Peninsula, S. Afr. J. Sci. 60:35-41, from p. 39 (1964).
Contributor: F. Briand (1986)
Web 75 Vorderer Finstertaler Lake, Austria
R. Pechlaner, G. Bretschko, P. Gollmann, H. Pfeifer, M. Tilzer and H. P.
Weissenbach, Ein Hochgebirgssee (Vorderer Finstertaler See, K htai, Tirol)
als Modell des Energietransportes durch ein limnisches Oekosystem, Verh.
Dtsch. Zool. Ges. 65:47-56, from p. 55 (1972).
Contributor: F. Briand (1986)
Web 76 Neusiedler Lake, Austria
F. Schiemer, The benthic community of the open lake. In: Neusiedlersee: The
Limnology of a Shallow Lake in Central Europe, H. L ffler, Ed. (Dr. W.
Junk, The Hague, Netherlands, 1979), pp. 337-384, from p. 376.
Contributor: F. Briand (1986)
Web 77 Lake Abaya, Ethiopia
D. Riedel, Der Margheritensee (Sudabessinien) - Zugleich ein Beitrag zur
Kenntnis der Abessinischen Graben-Seen, Arch. Hydrobiol. 58(4):435-466,
from p. 457 (1962).
Contributor: F. Briand (1986)
Web 78 Lake George, Uganda
M. J. Burgis, I. G. Dunn, G. G. Ganf, L. M. McGowan and A. B. Viner, Lake
George, Uganda: Studies on a tropical freshwater ecosystem. In:
Productivity Problems of Freshwaters, Z. Kajak and A.
Hillbricht-Ilkowska, Eds. (Polish Scientific, Warsaw, 1972), pp. 301-309,
from p. 306.
Contributor: F. Briand (1986)
Web 79 Lake Paajarvi, offshore, Finland
J. Sarvala, Paarjarven energiatalous, Luonnon Tutkija 78(4-5):181-190, from p.
184 (1974).
Contributor: F. Briand (1986)
Web 80 Lake Paajarvi, littoral zone, Finland
J. Sarvala, Paarjarven energiatalous, Luonnon Tutkija 78:181-190, from p. 185
(1974).
Contributor: F. Briand (1986)
Web 81 Sendai Bay, mesopelagic zone, Japan
M. A. Hatanaka, Sendai Bay. In: Productivity of Biocenoses in Coastal Regions
of Japan, K. Hogetsu, M. Horanaka, T. Hatanaka, T. Kawamura, Eds.
(Japanese Committee for the International Biological Program Synthesis,
Tokyo, 1977), 14:173-221, from p. 190.
Contributor: F. Briand (1986)
Web 82 Permanent freshwater rockpool, France
P. Ohm and H. Remmert, Etudes sur les rockpools des Pyrenees-Orientales, Vie et
Milieu 6:194-209, from p. 208 (Fig. 5.) (1955).
Contributor: F. Briand (1986)
Web 83 Lake Pyhajarvi, littoral zone, Finland
K. Aulio, K. Jumppanen, H. Molsa, J. Nevalainen, M. Rajasilta, I. Vuorinen,
Litoraalin merkitys Pyhajarven kalatuotannolle, Sakylan Pyhajarven Tila Ja
Biologinen Tuotanto (Lounais-Suomen Vesiensuojeluyhdistys R. Y., Turku,
Finland, 1981) 47:173-176.
Contributor: F. Briand (1986)
Web 84 Temporary pond, Michigan
H. M. Wilbur, Competition, predation, and the structure of the Ambystoma-Rana
sylvatica community, Ecology 53:3-21, from p. 14 (1972).
Contributor: F. Briand (1986)
Web 85 Tasek Bera swamp, Malaysia
T. Mizuno and J. I. Furtado, Food chain. In: Tasek Bera, J. I. Furtado and S.
Mori, Eds. (Junk, The Hague, Netherlands, 1982), pp. 357-359, from p. 358.
Contributor: F. Briand (1986)
Web 86 Suruga Bay, epipelagic zone, Japan
K. Hogetsu, Biological productivity of some coastal regions of Japan. In:
Marine Production Mechanisms, M. J. Dunbar, Ed. (International Biological
Programme Series, no. 20, Cambridge Univ. Press, Cambridge, England,
1979), pp. 71-87, from p. 74.
Contributor: F. Briand (1986)
Web 87 Ice edge community, High Arctic, Canada
M. S. W. Bradstreet and W. E. Cross, Trophic relationships at High Arctic ice
edges, Arctic 3(1)5:1-12, from p. 9 (1982).
Contributor: F. Briand (1986)
Web 88 Lestijoki River rapids, Finland
K. Kuusela, Early summer ecology and community structure of the macrozoobenthos
on stones in the Javajankoski rapids on the river Lestijoki, Finland, Acta
Universitatis Ouluensis (Ser. A, no. 87, Oulu, Finland, 1979).
Contributor: F. Briand (1986)
Web 89 River Cam, England
P. H. T. Hartley, Food and feeding relationships in a community of fresh-water
fishes, J. Anim. Ecol. 17(1):1-14, from p. 12 (1948).
Contributor: F. Briand (1986)
Web 90 Old field, New Jersey
D. J. Shure, Radionuclide tracer analysis of trophic relationships in an
old-field ecosystem, Ecol. Monogr. 43(1):1-19, from p. 15 (1973).
Contributor: F. Briand (1986)
Web 91 Shigayama coniferous forest, Japan
Y. Kitazawa, Ecosystem metabolism of the subalpine coniferous forest of the
Shigayama IBP area. In: Ecosystem Analysis of the Subalpine Coniferous
Forest of Shigayama IBP Area, Central Japan, Y. Kitazawa, Ed. (Japanese
Committee for the International Biological Program Synthesis, Tokyo, 1977)
15:181-196, from p. 187.
Contributor: F. Briand (1986)
Web 92 High Himalayas community, Tibet
L. W. Swan, The ecology of the high Himalayas, Sci. Am. 205:68-78, from pp.
76-77 (October 1961).
Contributor: F. Briand (1986)
Web 93 Alpine tundra, Montana
D. L. Pattie and N. A. M. Verbeek, Alpine birds of the Beartooth Mountains,
Condor 68:167-176 (1966); Alpine mammals of the Beartooth Mountains,
Northwest Sci. 41(3):110-117 (1967).
Contributor: F. Briand (1986)
Web 94 Wet coastal tundra, Barrow, Alaska
J. Brown, The structure and function of the tundra ecosystem, U.S. Tundra Biome
1971 Progress Rept. 1 (1971).
Contributor: F. Briand (1986)
Web 95 Tundra, Prudhoe, Alaska
J. Brown, Ecological investigations of the Tundra biome in the Prudhoe Bay
Region, Alaska, Special Report, no. 2, Biol. Pap. Univ. Alaska (1975),
from p. xiv.
Contributor: F. Briand (1986)
Web 96 Tundra, Yamal Peninsula, Siberia
V. I. Osmolovskaya, Geographical distribution of raptors in Kazakhstan plains
and their importance for pest control, Tr. Acad. Sci. USSR Inst. Geogr.
41:5-77 (1948). (In Russian.)
Contributor: F. Briand (1986)
Web 97 Tundra, South Yamal, Siberia
T. Dunaeva and V. Kucheruk, Material on the ecology of the terrestrial
vertebrates of the tundra of south Yamal, Bull. Soc. Nat. Moscou (N.S.,
Zool. Sect.) 4(19):1-80 (1941).
Contributor: F. Briand (1986)
Web 98 Sand dunes, Namib Desert, Namibia
E. Holm and C. H. Scholtz, Structure and pattern of the Namib Desert dune
ecosystem at Gobabeb, Madoqua 12(1):3-39, from p. 21 (1980).
Contributor: F. Briand (1986)
Web 99 Sonora Desert, Arizona
P. G. Howes, The Giant Cactus Forest and Its World: A Brief Biology of the
Giant Cactus Forest of Our American Southwest (Duell, Sloan, and Pearce,
New York; Little, Brown, Boston; 1954), from pp. 222-239, from p. 227.
Contributor: F. Briand (1986)
Web 100 Rajasthan Desert, India
I. K. Sharma, A study of ecosystems of the Indian desert, Trans. Indian Soc.
Desert Technol. and Univ. Center Desert Stud. 5(2):51-55, from p. 52 and A
study of agro-ecosystems in the Indian desert, ibid. 5:77-82, from p. 79
1980).
Contributor: F. Briand (1986)
Web 101 Temporary freshwater rockpool, France
P. Ohm and H. Remmert, Etudes sur les rockpools des Pyrenees-Orientales, Vie et
Milieu 6:194-209, from p. 208 (Fig. 4.) (1955).
Contributor: F. Briand (1986)
Web 102 Plankton, oligotrophic tropical Pacific
E. A. Shushkina and M. E. Vinogradov, Trophic relationships in communities and
the functioning of marine ecosystems: II. Some results of investigations
on the pelagic ecosystem in tropical regions of the ocean. In: Marine
Production Mechanisms, M. J. Dunbar, Ed., (International Biological
Programme Series, no. 20, Cambridge Univ. Press, Cambridge, England,
1979), pp. 251-268, from p. 260.
Contributor: F. Briand (1986)
Web 103 Tropical plankton community, Pacific
T. S. Petipa, Trophic relationships in communities and the functioning of
marine ecosystems: I. Studies in trophic relationships in pelagic
communities of the southern seas of the USSR and in the tropical Pacific.
In: Marine Production Mechanisms, M. J. Dunbar, Ed., (International
Biological Programme Series, no. 20, Cambridge Univ. Press, Cambridge,
England, 1979), pp. 233-250, from p. 245
Contributor: F. Briand (1986)
Web 104 Rocky shore, Bay of Panama
B. A. Menge, J. Lubchenco, S. D. Gaines and L. R. Ashkenas, A test of the
Menge-Sutherland model of community organization in a tropical rocky
intertidal food web, Oecologia (Berlin) 71:75-89, from p. 85 (1986).
Contributor: F. Briand (1986)
Web 105 Rocky shore, Gulf of Maine, USA
D. C. Edwards, D. O. Conover, F. Sutter, Mobile predators and the structure of
marine intertidal communities, Ecology 63(4):1175-1180, from p. 1178
(1982).
Contributor: F. Briand (1986)
Web 106 Rocky shore, Monterey Bay, California
P. W. Glynn, Community composition, structure, and interrelationships in the
marine intertidal Endocladia Muricata - Balanus glandula association in
Monterey Bay, California, Beaufortia 12(148):1-198, from p. 133 (1965).
Contributor: F. Briand (1986)
Web 107 Bay pilings community, New Jersey
C. H. Peterson, The importance of predation and competition in organizing the
intertidal epifaunal communities of Barnegat Inlet, New Jersey, Oecologia
(Berlin) 39:1-24, from p. 8 (1979).
Contributor: F. Briand (1986)
Web 108 Rocky shore, Cabrillo Point, California
W. G. Hewatt, Ecological studies on selected marine intertidal communities of
Monterey Bay, California, Am. Midl. Nat. 18(2):161-206, from p. 196
(1937).
Contributor: F. Briand (1986)
Web 109 Rocky shore, central Chile
J. C. Castilla, Perspectivas de investigacion en estructura y dinamica de
communidades intermareales rocosas de Chile Central. II. Depredadores de
alto nivel trofico, Medio Ambiente 5(1-2):190-215, from p. 203 (1981).
Contributor: F. Briand (1986)
Web 110 Rocky shore, Cape Ann, Massachussetts
R. W. Dexter, The marine communities of a tidal inlet at Cape Ann,
Massachusetts: a study in bio-ecology, Ecol. Monogr. 17:263-294, from p.
278 (1947).
Contributor: F. Briand (1986)
Web 111 Mudflat, Cape Ann, Massachussetts
R. W. Dexter, The marine communities of a tidal inlet at Cape Ann,
Massachusetts: a study in bio-ecology, Ecol. Monogr. 17:263-294, from p.
284 (1947).
Contributor: F. Briand (1986)
Web 112 Low salt marsh, Cape Ann, Massachussetts
R. W. Dexter, The marine communities of a tidal inlet at Cape Ann,
Massachusetts: a study in bio-ecology, Ecol. Monogr. 17:263-294, from p.
287 (1947).
Contributor: F. Briand (1986)
Web 113 High salt marsh, Cape Ann, Massachussetts
R. W. Dexter, The marine communities of a tidal inlet at Cape Ann,
Massachusetts: a study in bio-ecology, Ecol. Monogr. 17:263-294, from p.
288 (1947).
Contributor: F. Briand (1986)
Web 114 Lake McIlwaine, Africa
B. E. Marshall, The fish of Lake McIlwaine. In Lake McIlwaine: the
eutrophication and recovery of a tropical man-made lake (J. A. Thornton,
Ed.) Vol 49 Monographia Biologicae, D. W. Junk Publishers, The Hague, pp.
156-188, from p. 180 (1982).
Prior number: A. W. King and S. Pimm (1983) 98
Web 115 Sandy beaches, Peru
H. W. Koepcke and M. Koepcke, Sobre el proceso de transformacion de la materia
organica en las playas arenosas marinas del Peru. Publ. Univ. Nac. Mayer
San Marcos, Zoologie Serie A, No. 8, from p. 24 (1952).
Prior number: Cohen (1978) 7; A. W. King and S. Pimm (1983) 8
Web 116 Freshwater pond
S. H. Hurlbert, M. S. Mulla, and H. R. Willson, Effects of an organophosphorus
insecticide on the phytoplankton, zooplankton, and insect populations of
freshwater ponds, Ecol. Monog. 42(1):269-299, from p. 293 (1972).
Prior number: A. W. King and S. Pimm (1983) 27
Web 117 Gatun Lake without Cichla
T. M. Zaret and R. T. Paine, Species introduction in a tropical lake, Science
182:449-455 (1973), from p. 452.
Prior number: A. W. King and S. Pimm (1983) 34
Web 118 Loch Leven
M. E. Blindloss, A. V. Holden, A. E. Bailey-Watts and I. R. Smith,
Phytoplankton production, chemical and physical conditions in Loch Leven.
Productivity Problems of Freshwaters (Eds. Z. Kajak and A.
Hillbricht-Ilkowska), Polish Scientific Publishers, Warsaw, pp. 639-659
(1972).
Prior number: A. W. King and S. Pimm (1983) 55
Web 119 River Thames, England
K. H. Mann, Case history: The River Thames. In: River Ecology and Man (R. T.
Oglesby, C. A. Carlson, J. A. McCann, Eds.), Academic Press, New York and
London, pp. 215-232 (1972), from p. 224.
Prior number: A. W. King and S. Pimm (1983) 57
Web 120 Lake George, Uganda
D. J. W. Moriarty, J. P. E. C. Darlington, I. G. Dunn, C. M. Moriarty and M. P.
Tevlin, Feeding and grazing in Lake George, Uganda, Proc. Roy. Soc. B.
184:299-319 (1973).
Prior number: A. W. King and S. Pimm (1983) 58
Web 121 Ems estuary, Wadden Sea
F. B. van Es, A preliminary carbon budget for a part of the Ems estuary: The
Dollard, Helgolander wiss. Meeresunters. 30:283-294, from p. 292 (1977).
Prior number: A. W. King and S. Pimm (1983) 61
Web 122 Salt marsh, Rhode Island, U.S.A., winter day
S. W. Nixon and C. A. Oviatt, Ecology of a New England salt marsh, Ecol. Monog.
43:463-498, from p. 491 (1973).
Prior number: A. W. King and S. Pimm (1983) 63
Web 123 Shortgrass prairie, Colorado
L. D. Harris and L. Paur, A quantitative food web analysis of a shortgrass
community, Technical Report No. 154, Grassland Biome. U.S. International
Biological Program (1972), from p. 17.
Prior number: A. W. King and S. Pimm (1983) 66
Web 124 Alkaline thermal springs, Yellowstone
N. C. Collins, R. Mitchell and R. G. Wiegert, Functional analysis of a thermal
spring ecosystem, with an evaluation of the role of consumers, Ecology
57:1221-1232, from p. 1222 (1976).
Prior number: A. W. King and S. Pimm (1983) 68
Web 125 Marine pelagic
M. R. Landry, A review of important concepts in the trophic organization of
pelagic ecosystems, Helgolander wiss. Meeresunters. 30:8-17, from p. 12
(1977).
Prior number: A. W. King and S. Pimm (1983) 69
Web 126 Ovre Heimdalsvatn Lake
P. Larson, J. E. Brittain, L. Lein, A. Lillehammer and K. Tangen, The lake
ecosystem of Ovre Heimdalsvatn, Holarctic Ecology 1:304-320, from p. 311
(1978).
Prior number: A. W. King and S. Pimm (1983) 70
Web 127 Pitcher plants, W. Malaysia, N. albomargina
R. A. Beaver, Fauna and food webs of pitcher plants in West Malaysia, The
Malayan Nature Journal 33(1):1-10, from p. 8 (1979).
Prior number: A. W. King and S. Pimm (1983) 71
Web 128 Pitcher plants, W. Malaysia, N. ampullaria
R. A. Beaver, Fauna and food webs of pitcher plants in West Malaysia, The
Malayan Nature Journal 33(1):1-10, from p. 8 (1979).
Prior number: A. W. King and S. Pimm (1983) 72
Web 129 Soil community
C. Morley, Personal communication (1981).
Prior number: A. W. King and S. Pimm (1983) 73
Web 130 Estuarine mangrove, Everglades
W. E. Odum and E. J. Heald, The detritus-based food web of an estuarine
mangrove community, In Estuarine Research, Vol. 1, Chemistry, Biology and
the Estuarine System, Academic Press, New York, pp. 265-286, from p. 281
(1975).
Prior number: A. W. King and S. Pimm (1983) 78
Web 131 Pitcher plant fauna (N. albomarginata) W. Malaysia
R. A. Beaver, 1985. Geographical variation in food web structure in Nepenthes
pitcher plants. Ecol. Entomol. 10:241-248, from p. 243.
Prior number: K. Schoenly and R. A. Beaver (1988) 1a
Web 132 Pitcher plant fauna (N. ampullaria) W. Malaysia
R. A. Beaver, 1985. Geographical variation in food web structure in Nepenthes
pitcher plants. Ecol. Entomol. 10:241-248, from p. 243.
Prior number: K. Schoenly and R. A. Beaver (1988) 1b
Web 133 Pitcher plant fauna (N. distillatoria) Sri Lanka
R. A. Beaver, 1985. Geographical variation in food web structure in Nepenthes
pitcher plants. Ecol. Entomol. 10:241-248, from p. 242.
Prior number: K. Schoenly and R. A. Beaver (1988) 1c
Web 134 Pitcher plant fauna (N. madagascarensis) Madagascar
R. A. Beaver, 1985. Geographical variation in food web structure in Nepenthes
pitcher plants. Ecol. Entomol. 10:241-248, from p. 242.
Prior number: K. Schoenly and R. A. Beaver (1988) 1d
Web 135 Pitcher plant fauna (N. pervillei) Seychelles
R. A. Beaver, 1985. Geographical variation in food web structure in Nepenthes
pitcher plants. Ecol. Entomol. 10:241-248, from p. 242.
Prior number: K. Schoenly and R. A. Beaver (1988) 1e
Web 136 Pitcher plant fauna (Sarracenia purpurea) E., N.E. USA
W. E. Bradshaw, 1983. Interactions between the mosquito Wyeomyia smithii, the
midge Metriocnemus knabi, and their carnivorous host Sarracenia purpurea.
In: Phytotelmata: Terrestrial Plants as Hosts for Aquatic Insect
Communities, J. H. Frank and L. P. Lounibos, Eds. (Plexus Publ., Inc., New
Jersey) pp. 161-189, from p. 185.
Prior number: K. Schoenly and R. A. Beaver (1988) 2
Web 137 Pitcher plant fauna (N. mirabilis) Hong Kong
B. Corker, 1984. The ecology of the pitcher plant, Nepenthes mirabilis, and
its associated fauna in Hong Kong. Ph.D. thesis, University of Hong Kong.
Prior number: K. Schoenly and R. A. Beaver (1988) 3
Web 138 Treeholes (Fagus sylvatica) England
R. L. Kitching, 1983. Community structure in water-filled treeholes in Europe
and Australia -- comparisons and speculations. In: Phytotelmata:
Terrestrial Plants as Hosts for Aquatic Insect Communities, J. H. Frank
and L. P. Lounibos, Eds. (Plexus Publ., Inc., New Jersey) pp. 205-222,
from p. 212.
Prior number: K. Schoenly and R. A. Beaver (1988) 4.1
Web 139 Treeholes (T. conferta, Ficus sp.) Australia
R. L. Kitching, 1983. Community structure in water-filled treeholes in Europe
and Australia -- comparisons and speculations. In: Phytotelmata:
Terrestrial Plants as Hosts for Aquatic Insect Communities, J. H. Frank
and L. P. Lounibos, Eds. (Plexus Publ., Inc., New Jersey) pp. 205-222,
from p. 216.
Prior number: K. Schoenly and R. A. Beaver (1988) 4.2a-b
Web 140 Heliconia (H. bihai) Venezuela
R. P. Seifert and F. H. Seifert, 1979. A Heliconia insect community in a
Venezuelan cloud forest. Ecology 60:462-467, from p. 463.
Prior number: K. Schoenly and R. A. Beaver (1988) 5
Web 141 Heliconia (H. imbricata) Costa Rica
R. P. Seifert and F. H. Seifert, 1976. A community matrix analysis of
Heliconia insect communities. Am. Nat. 110:461-483, from pp. 464-66.
Prior number: K. Schoenly and R. A. Beaver (1988) 6a
Web 142 Heliconia (H. wagneriana) Costa Rica
R. P. Seifert and F. H. Seifert, 1976. A community matrix analysis of
Heliconia insect communities. Am. Nat. 110:461-483, from pp. 464-466.
Prior number: K. Schoenly and R. A. Beaver (1988) 6b
Web 143 Wet stump hole (L. styraciflua) Alabama, USA
R. L. Kitching and S. L. Pimm, 1988. The length of food chains: phytotelmata
in Australia and elsewhere. Proc. Ecol. Soc. Aust. 14:123-140, from p.
134 (from W. E. Snow, 1958, Stratification of arthropods in a wet stump
cavity. Ecology 39(1):83-88, from pp. 83-88).
Prior number: K. Schoenly and R. A. Beaver (1988) 7a
Web 144 Treeholes (Abies, Picea spp. & others) Germany
R. L. Kitching and S. L. Pimm, 1988. The length of food chains: phytotelmata
in Australia and elsewhere. Proc. Ecol. Soc. Aust. 14:123-140, from p.
133 (from U. Rohnert, 1950. Wasserfullte Baumhohlen und ihre Besiedlung.
Ein Beitrag zur Fauna dendrolimnetica. Arch. Hydrobiol. 44:472-516).
Prior number: K. Schoenly and R. A. Beaver (1988) 7b
Web 145 Aphid-parasitoid system on Betula pendula, Central Europe
M. Rejmanek and P. Stary, 1979. Connectance in real biotic communities and
critical values for stability of model ecosystems. Nature 280:311-313,
from p. 312.
Prior number: K. Schoenly and R. A. Beaver (1988) 8a
Web 146 Aphid-parasitoid system on oak and birch, Central Europe
M. Rejmanek and P. Stary, 1979. Connectance in real biotic communities and
critical values for stability of model ecosystems. Nature 280:311-313,
from p. 312.
Prior number: K. Schoenly and R. A. Beaver (1988) 8b
Web 147 Aphid-parasitoid system on Pinus silvestris, Central Europe
M. Rejmanek and P. Stary, 1979. Connectance in real biotic communities and
critical values for stability of model ecosystems. Nature 280:311-313,
from p. 312.
Prior number: K. Schoenly and R. A. Beaver (1988) 8c
Web 148 Aphid-parasitoid system on Quercus robur, Central Europe
M. Rejmanek and P. Stary, 1979. Connectance in real biotic communities and
critical values for stability of model ecosystems. Nature 280:311-313,
from p. 312.
Prior number: K. Schoenly and R. A. Beaver (1988) 8d
Web 149 Bacharis fauna, California, USA
D. C. Force, 1974. Ecology of insect host-parasitoid communities. Science
184:624-632, from p. 626.
Prior number: K. Schoenly and R. A. Beaver (1988) 9
Web 150 Apion stem borers on Rumex, Lancaster, UK
M. J. G. Hopkins, 1984. The parasite complex associated with stem-boring Apion
(Col., Curculionidae) feeding on Rumex species (Polygonaceae). Entomol.
Mon. Mag. 120:187-192, from p. 191.
Prior number: K. Schoenly and R. A. Beaver (1988) 10
Web 151 Young pines, Oxshott Heath, UK
O. W. Richards, 1926. Studies on the ecology of English heaths III. Animal
communities of the felling and burn successions at Oxshott Heath, Surrey.
J. Ecol. 14:244-281, from pp. 263-64.
Prior number: K. Schoenly and R. A. Beaver (1988) 11
Web 152 Mistletoe fauna (P. tomentosum) S. Texas, USA
P. L. Whittaker, 1984. The insect fauna of mistletoe (Phoradendron tomentosum,
Loranthaceae) in southern Texas. Southw. Nat. 29:435-444, from p. 443.
Prior number: K. Schoenly and R. A. Beaver (1988) 12
Web 153 Soybean arthropods (3rd week) East Central Illinois, USA
M. A. Mayse and P. W. Price, 1978. Seasonal development of soybean arthropod
communities in east central Illinois. Agro-Ecosys. 4:387-405, from p.
401
Prior number: K. Schoenly and R. A. Beaver (1988) 13.1a-b
Web 154 Soybean arthropods (12th week) East Central Illinois, USA
M. A. Mayse and P. W. Price, 1978. Seasonal development of soybean arthropod
communities in east central Illinois. Agro-Ecosys. 4:387-405, from p.
402
Prior number: K. Schoenly and R. A. Beaver (1988) 13.2a-b
Web 155 Oak galls of A. curvator (Quercus robur) Wytham Wood, UK
R. R. Askew, 1975. The organisation of chalcid-dominated parasitoid
communities centred upon endophytic hosts. In: Evolutionary Strategies
of Parasitic Insects and Mites, P. W. Price, Ed. (Plenum Press, New York)
pp. 130-153, from p. 132.
Prior number: K. Schoenly and R. A. Beaver (1988) 14
Web 156 Oak galls of A. kollari (Quercus robur) Wytham Wood, UK
R. R. Askew, 1961. On the biology of the inhabitants of oak galls of Cynipidae
(Hymenoptera) in Britain. Trans. Soc. Brit. Entomol. 14:237-268, from p.
239
Prior number: K. Schoenly and R. A. Beaver (1988) 15a
Web 157 Oak galls of A. ostreus (Quercus robur) Wytham Wood, UK
R. R. Askew, 1961. On the biology of the inhabitants of oak galls of Cynipidae
(Hymenoptera) in Britain. Trans. Soc. Brit. Entomol. 14:237-268, from p.
239
Prior number: K. Schoenly and R. A. Beaver (1988) 15b
Web 158 Oak galls of A. o. furunculus (Quercus robur) Wytham Wood, UK
R. R. Askew, 1961. On the biology of the inhabitants of oak galls of Cynipidae
(Hymenoptera) in Britain. Trans. Soc. Brit. Entomol. 14:237-268, from p.
239
Prior number: K. Schoenly and R. A. Beaver (1988) 15c
Web 159 Oak galls of A. quadrilineatus (Quercus robur) Wytham Wood, UK
R. R. Askew, 1961. On the biology of the inhabitants of oak galls of Cynipidae
(Hymenoptera) in Britain. Trans. Soc. Brit. Entomol. 14:237-268, from p.
240
Prior number: K. Schoenly and R. A. Beaver (1988) 15d
Web 160 Oak galls of C. divisa (Quercus robur) Wytham Wood, UK
R. R. Askew, 1961. On the biology of the inhabitants of oak galls of Cynipidae
(Hymenoptera) in Britain. Trans. Soc. Brit. Entomol. 14:237-268, from p.
242
Prior number: K. Schoenly and R. A. Beaver (1988) 15e
Web 161 Oak galls of C. longiventris (Quercus robur) Wytham Wood, UK
R. R. Askew, 1961. On the biology of the inhabitants of oak galls of Cynipidae
(Hymenoptera) in Britain. Trans. Soc. Brit. Entomol. 14:237-268, from p.
242
Prior number: K. Schoenly and R. A. Beaver (1988) 15f
Web 162 Oak galls of C. quercus-folii (Quercus robur) Wytham Wood, UK
R. R. Askew, 1961. On the biology of the inhabitants of oak galls of Cynipidae
(Hymenoptera) in Britain. Trans. Soc. Brit. Entomol. 14:237-268, from p.
242
Prior number: K. Schoenly and R. A. Beaver (1988) 15g
Web 163 Oak galls of N. albipes (Quercus robur) Wytham Wood, UK
R. R. Askew, 1961. On the biology of the inhabitants of oak galls of Cynipidae
(Hymenoptera) in Britain. Trans. Soc. Brit. Entomol. 14:237-268, from p.
241
Prior number: K. Schoenly and R. A. Beaver (1988) 15h
Web 164 Oak galls of N. aprilinus (Quercus robur) Wytham Wood, UK
R. R. Askew, 1961. On the biology of the inhabitants of oak galls of Cynipidae
(Hymenoptera) in Britain. Trans. Soc. Brit. Entomol. 14:237-268, from p.
241
Prior number: K. Schoenly and R. A. Beaver (1988) 15i
Web 165 Oak galls of N. numismalis (Quercus robur) Wytham Wood, UK
R. R. Askew, 1961. On the biology of the inhabitants of oak galls of Cynipidae
(Hymenoptera) in Britain. Trans. Soc. Brit. Entomol. 14:237-268, from p.
241
Prior number: K. Schoenly and R. A. Beaver (1988) 15j
Web 166 Oak galls of N. quercus-baccarum (Quercus robur) Wytham Wood, UK
R. R. Askew, 1961. On the biology of the inhabitants of oak galls of Cynipidae
(Hymenoptera) in Britain. Trans. Soc. Brit. Entomol. 14:237-268, from p.
241
Prior number: K. Schoenly and R. A. Beaver (1988) 15k
Web 167 Oak gall community, Wytham Wood, UK
R. R. Askew, 1961. On the biology of the inhabitants of oak galls of Cynipidae
(Hymenoptera) in Britain. Trans. Soc. Brit. Entomol. 14:237-268, from p.
239-42 (after S. Pimm, 1982. Food Webs. London: Chapman and Hall, pp.
152-3).
Prior number: K. Schoenly and R. A. Beaver (1988) 15l-m
Web 168 Gall community on A. canescens, S. California, USA
B. A. Hawkins and R. D. Goeden, 1984. Organization of a parasitoid community
associated with a complex of galls on Atriplex spp. in southern
California. Ecol. Entomol. 9:271-292, from p. 274.
Prior number: K. Schoenly and R. A. Beaver (1988) 16a
Web 169 Gall community on A. polycarpa, S. California, USA
B. A. Hawkins and R. D. Goeden, 1984. Organization of a parasitoid community
associated with a complex of galls on Atriplex spp. in southern
California. Ecol. Entomol. 9:271-292, from p. 274.
Prior number: K. Schoenly and R. A. Beaver (1988) 16b
Web 170 Blister leaf/nipple bud galls of Asphondylia on A. canescens, S.
California, USA
B. A. Hawkins and R. D. Goeden, 1984. Organization of a parasitoid community
associated with a complex of galls on Atriplex spp. in southern
California. Ecol. Entomol. 9:271-292, from p. 274.
Prior number: K. Schoenly and R. A. Beaver (1988) 16c
Web 171 Club stem galls of Asphondylia on A. polycarpa, S. California, USA
B. A. Hawkins and R. D. Goeden, 1984. Organization of a parasitoid community
associated with a complex of galls on Atriplex spp. in southern
California. Ecol. Entomol. 9:271-292, from p. 274.
Prior number: K. Schoenly and R. A. Beaver (1988) 16d
Web 172 Fuzzy bud/flower galls of Asphondylia on A. canescens, S. California,
USA
B. A. Hawkins and R. D. Goeden, 1984. Organization of a parasitoid community
associated with a complex of galls on Atriplex spp. in southern
California. Ecol. Entomol. 9:271-292, from p. 274.
Prior number: K. Schoenly and R. A. Beaver (1988) 16e
Web 173 Nodular stem galls of Asphondylia on A. polycarpa, S. California, USA
B. A. Hawkins and R. D. Goeden, 1984. Organization of a parasitoid community
associated with a complex of galls on Atriplex spp. in southern
California. Ecol. Entomol. 9:271-292, from p. 274.
Prior number: K. Schoenly and R. A. Beaver (1988) 16f
Web 174 Oval bud/flower galls of Asphondylia on A. canescens, S. California,
USA
B. A. Hawkins and R. D. Goeden, 1984. Organization of a parasitoid community
associated with a complex of galls on Atriplex spp. in southern
California. Ecol. Entomol. 9:271-292, from p. 274.
Prior number: K. Schoenly and R. A. Beaver (1988) 16g
Web 175 Oval twig galls of Asphondylia on A. canescens, S. California, USA
B. A. Hawkins and R. D. Goeden, 1984. Organization of a parasitoid community
associated with a complex of galls on Atriplex spp. in southern
California. Ecol. Entomol. 9:271-292, from p. 274.
Prior number: K. Schoenly and R. A. Beaver (1988) 16h
Web 176 Tumour stem galls of Asphondylia on A. canescens, S. California, USA
B. A. Hawkins and R. D. Goeden, 1984. Organization of a parasitoid community
associated with a complex of galls on Atriplex spp. in southern
California. Ecol. Entomol. 9:271-292, from p. 274.
Prior number: K. Schoenly and R. A. Beaver (1988) 16i
Web 177 Woolly stem galls of Asphondylia on A. polycarpa, S. California, USA
B. A. Hawkins and R. D. Goeden, 1984. Organization of a parasitoid community
associated with a complex of galls on Atriplex spp. in southern
California. Ecol. Entomol. 9:271-292, from p. 274.
Prior number: K. Schoenly and R. A. Beaver (1988) 16j
Web 178 Woody/smooth stem galls of N. willistoni on A. canescens, S.
California, USA
B. A. Hawkins and R. D. Goeden, 1984. Organization of a parasitoid community
associated with a complex of galls on Atriplex spp. in southern
California. Ecol. Entomol. 9:271-292, from p. 274.
Prior number: K. Schoenly and R. A. Beaver (1988) 16k
Web 179 Brown flux (Ulmus procera) (March-June) Sheffield, England
I. Robinson, 1953. On the fauna of a brown flux of an elm tree, Ulmus procera
Salisb. J. Anim. Ecol. 22:149-153, from p. 151.
Prior number: K. Schoenly and R. A. Beaver (1988) 17
Web 180 Rotting oak logs (1 year) North Carolina woodland, USA
H. E. Savely, 1939. Ecological relations of certain animals in dead pine and
oak logs. Ecol. Monogr. 9:321-385, from pp. 335, 353-56, 377-85.
Prior number: K. Schoenly and R. A. Beaver (1988) 18a
Web 181 Rotting oak logs (> 3 years) North Carolina woodland, USA
H. E. Savely, 1939. Ecological relations of certain animals in dead pine and
oak logs. Ecol. Monogr. 9:321-385, from pp. 335, 353-56, 377-85.
Prior number: K. Schoenly and R. A. Beaver (1988) 18b
Web 182 Rotting pine logs (1 year) North Carolina, USA
H. E. Savely, 1939. Ecological relations of certain animals in dead pine and
oak logs. Ecol. Monogr. 9:321-385, from pp. 335, 353-56, 377-85.
Prior number: K. Schoenly and R. A. Beaver (1988) 18c
Web 183 Rotting pine logs (> 3 years) North Carolina woodland, USA
H. E. Savely, 1939. Ecological relations of certain animals in dead pine and
oak logs. Ecol. Monogr. 9:321-385, from pp. 335, 353-56, 377-85.
Prior number: K. Schoenly and R. A. Beaver (1988) 18d
Web 184 Snail carrion (Cepaea nemoralis) Anglesey, Wales
R. A. Beaver, 1972. Ecological studies on Diptera breeding in dead snails.
I. Biology of the species found in Cepaea nemoralis (L.). The
Entomologist 105:41-52, from pp. 42-49.
Prior number: K. Schoenly and R. A. Beaver (1988) 19
Web 185 Rabbit carrion, England
R. F. Chapman and J. H. P. Sankey, 1955. The larger invertebrate fauna of
three rabbit carcasses. J. Anim. Ecol. 24:395-402, from p. 400.
Prior number: K. Schoenly and R. A. Beaver (1988) 20
Web 186 Toad carrion, Guanacaste, Costa Rica
B. W. Cornaby, 1974. Carrion reduction by animals in contrasting tropical
habitats. Biotropica 6:51-63, from pp. 54, 59-62.
Prior number: K. Schoenly and R. A. Beaver (1988) 21.1a-b
Web 187 Toad carrion, de Osa, Costa Rica
B. W. Cornaby, 1974. Carrion reduction by animals in contrasting tropical
habitats. Biotropica 6:51-63, from pp. 54, 59-62.
Prior number: K. Schoenly and R. A. Beaver (1988) 21.2a-b
Web 188 Dog carcass, Costa Rica
L. F. Jiron and V. M. Cartin, 1981. Insect succession in the decomposition of
a mammal in Costa Rica. J. New York Entomol. Soc. 89:158-165, from p.
163
Prior number: K. Schoenly and R. A. Beaver (1988) 22
Web 189 Rabbit carrion (day 2) Aden Crater, NM, USA
M. McKinnerney, 1977. Carrion communities in the northern Chihuahuan Desert.
M.S. thesis. University of Texas-El Paso, Texas; and 1978, Carrion
communities in the northern Chihuahuan Desert. Southw. Nat. 23:563-576,
from thesis and p. 571.
Prior number: K. Schoenly and R. A. Beaver (1988) 23.1a
Web 190 Rabbit carrion (day 11) Aden Crater, NM, USA
M. McKinnerney, 1977. Carrion communities in the northern Chihuahuan Desert.
M.S. thesis. University of Texas-El Paso, Texas; and 1978, Carrion
communities in the northern Chihuahuan Desert. Southw. Nat. 23:563-576,
from thesis and p. 571.
Prior number: K. Schoenly and R. A. Beaver (1988) 23.1b
Web 191 Rabbit carrion (day 9) Hueco Mountains, TX, USA
M. McKinnerney, 1977. Carrion communities in the northern Chihuahuan Desert.
M.S. thesis. University of Texas-El Paso, Texas; and 1978, Carrion
communities in the northern Chihuahuan Desert. Southw. Nat. 23:563-576,
from thesis and p. 571.
Prior number: K. Schoenly and R. A. Beaver (1988) 23.2a
Web 192 Rabbit carrion (day 25) Hueco Tanks, TX, USA
M. McKinnerney, 1977. Carrion communities in the northern Chihuahuan Desert.
M.S. thesis. University of Texas-El Paso, Texas; and 1978, Carrion
communities in the northern Chihuahuan Desert. Southw. Nat. 23:563-576,
from thesis and p. 571.
Prior number: K. Schoenly and R. A. Beaver (1988) 23.2b
Web 193 Rabbit carrion (day 8) White Sands, NM, USA
M. McKinnerney, 1977. Carrion communities in the northern Chihuahuan Desert.
M.S. thesis. University of Texas-El Paso, Texas; and 1978, Carrion
communities in the northern Chihuahuan Desert. Southw. Nat. 23:563-576,
from thesis and p. 571.
Prior number: K. Schoenly and R. A. Beaver (1988) 23.3a
Web 194 Rabbit carrion (day 79) White Sands, NM, USA
M. McKinnerney, 1977. Carrion communities in the northern Chihuahuan Desert.
M.S. thesis. University of Texas-El Paso, Texas; and 1978, Carrion
communities in the northern Chihuahuan Desert. Southw. Nat. 23:563-576,
from thesis and p. 571.
Prior number: K. Schoenly and R. A. Beaver (1988) 23.3b
Web 195 Rabbit carrion (day 4) Franklin Mtns, TX, USA
K. Schoenly and W. Reid, 1983. Community structure of carrion arthropods in
the Chihuahuan Desert. J. Arid Environ. 6:253-263, from pp. 256-58 &
unpub. material.
Prior number: K. Schoenly and R. A. Beaver (1988) 24a
Web 196 Rabbit carrion (day 14) Franklin Mtns, TX, USA
K. Schoenly and W. Reid, 1983. Community structure of carrion arthropods in
the Chihuahuan Desert. J. Arid Environ. 6:253-263, from pp. 256-58 &
unpub. material.
Prior number: K. Schoenly and R. A. Beaver (1988) 24b
Web 197 Bovine dung insects (all seres) Illinois, USA
C. O. Mohr, 1943. Cattle droppings as ecological units. Ecol. Monogr.
13:276-298, from p. 282.
Prior number: K. Schoenly and R. A. Beaver (1988) 25a-b
Web 198 Bovine & equine dung (days 1-3) Chihuahuan desert, USA
K. Schoenly, 1983. Arthropods associated with bovine and equine dung in an
ungrazed Chihuahuan Desert ecosystem. Ann. Entomol. Soc. Amer.
76:790-796, from pp. 792-93 & unpub. material.
Prior number: K. Schoenly and R. A. Beaver (1988) 26
Web 199 Bovine dung arthropods, New York, USA
I. Valiela, 1969. An experimental study of the mortality factors of larval
Musca autumnalis DeGeer. Ecol. Monogr. 39:199-225, from p. 225.
Prior number: K. Schoenly and R. A. Beaver (1988) 27a-b
Web 200 Bovine dung (day 1) New York pasture, USA
I. Valiela, 1974. Composition, food webs, and population limitation in dung
arthropod communities during invasion and succession. Am. Midl. Nat.
92:370-385, from p. 379.
Prior number: K. Schoenly and R. A. Beaver (1988) 28.1a-b
Web 201 Bovine dung arthropods (day 5) New York pasture, USA
I. Valiela, 1974. Composition, food webs, and population limitation in dung
arthropod communities during invasion and succession. Am. Midl. Nat.
92:370-385, from p. 380.
Prior number: K. Schoenly and R. A. Beaver (1988) 28.2a-b
Web 202 Mountain stream (June-September) Cement Creek, CO, USA
J. D. Allan, 1982. The effects of reduction in trout density on the
invertebrate community of a mountain stream. Ecology 63:1444-1455, from
p. 1452.
Prior number: K. Schoenly and R. A. Beaver (1988) 29a-b
Web 203 Thermal spring community (25-40[degree] C) Yellowstone National Park,
USA
N. C. Collins, R. Mitchell and R. G. Wiegert, 1976. Functional analysis of a
thermal spring ecosystem, with an evaluation of the role of consumers.
Ecology 57:1221-1232, from p. 1222.
Prior number: K. Schoenly and R. A. Beaver (1988) 30
Web 204 Freshwater lake, Crocodile Creek, Lake Nyasa, Africa
G. Fryer, 1957. The trophic interrelationships and ecology of some littoral
communities of Lake Nyasa with special reference to the fishes, and a
discussion of the evolution of a group of rock-frequenting Cichlidae.
Proc. Zool. Soc. London 132:153-281, from p. 219.
Prior number: K. Schoenly and R. A. Beaver (1988) 31
Web 205 Iron-rich stream, River Medway, England
A. G. Hildrew, C. R. Townsend and A. Hasham, 1985. The predatory Chironomidae
of an iron-rich stream: feeding ecology and food web structure. Ecol.
Entomol. 10:403-413, from p. 412.
Prior number: K. Schoenly and R. A. Beaver (1988) 32
Web 206 Calcareous stream community, River Clydach, S. Wales
J. R. E. Jones, 1949. A further ecological study of calcareous streams in the
Black Mountain" district of South Wales. J. Anim. Ecol. 18:142-159, from pp. 154-55, 157. Prior number: K. Schoenly and R. A. Beaver (1988) 33a-b Web 207 Cool desert stream (benthic invertebrates), Deep Creek, Idaho-Utah, USA D. G. Koslucher and G. W. Minshall, 1973. Food habits of some benthic invertebrates in a northern cool-desert stream (Deep Creek, Curlew Valley, Idaho-Utah). Trans. Amer. Mi…

## Sheet: Classification
Web	Classification
Web 1	persistent
Web 2	persistent
Web 3	persistent
Web 4	persistent
Web 5	persistent
Web 6	persistent
Web 7	persistent
Web 8	persistent
Web 9	persistent
Web 10	persistent
Web 11	persistent
Web 12	persistent
Web 13	persistent
Web 14	persistent
Web 15	persistent
Web 16	persistent
Web 17	persistent
Web 18	persistent
Web 19	persistent
Web 20	persistent
Web 21	persistent
Web 22	persistent
Web 23	persistent
Web 24	persistent
Web 25	persistent
Web 26	persistent
Web 27	persistent
Web 28	persistent
Web 29	persistent
Web 30	persistent
Web 31	persistent
Web 32	persistent
Web 33	persistent
Web 34	persistent
Web 35	persistent
Web 36	persistent
Web 37	persistent
Web 38	persistent
Web 39	persistent
Web 40	persistent
Web 41	persistent
Web 42	persistent
Web 43	persistent
Web 44	persistent
Web 45	persistent
Web 46	persistent
Web 47	persistent
Web 48	persistent
Web 49	persistent
Web 50	persistent
Web 51	persistent
Web 52	persistent
Web 53	persistent
Web 54	persistent
Web 55	persistent
Web 56	persistent
Web 57	persistent
Web 58	persistent
Web 59	persistent
Web 60	persistent
Web 61	persistent
Web 62	persistent
Web 63	persistent
Web 64	persistent
Web 65	persistent
Web 66	persistent
Web 67	persistent
Web 68	persistent
Web 69	persistent
Web 70	persistent
Web 71	persistent
Web 72	persistent
Web 73	persistent
Web 74	persistent
Web 75	persistent
Web 76	persistent
Web 77	persistent
Web 78	persistent
Web 79	persistent
Web 80	persistent
Web 81	persistent
Web 82	persistent
Web 83	persistent
Web 84	ephemeral
Web 85	persistent
Web 86	persistent
Web 87	persistent
Web 88	persistent
Web 89	persistent
Web 90	persistent
Web 91	persistent
Web 92	persistent
Web 93	persistent
Web 94	persistent
Web 95	persistent
Web 96	persistent
Web 97	persistent
Web 98	persistent
Web 99	persistent
Web 100	persistent
Web 101	ephemeral
Web 102	persistent
Web 103	persistent
Web 104	persistent
Web 105	persistent
Web 106	persistent
Web 107	persistent
Web 108	persistent
Web 109	persistent
Web 110	persistent
Web 111	persistent
Web 112	persistent
Web 113	persistent
Web 114	persistent
Web 115	persistent
Web 116	persistent
Web 117	persistent
Web 118	persistent
Web 119	persistent
Web 120	persistent
Web 121	persistent
Web 122	persistent
Web 123	persistent
Web 124	persistent
Web 125	persistent
Web 126	persistent
Web 127	ephemeral
Web 128	ephemeral
Web 129	persistent
Web 130	persistent
Web 131	ephemeral
Web 132	ephemeral
Web 133	ephemeral
Web 134	ephemeral
Web 135	ephemeral
Web 136	ephemeral
Web 137	ephemeral
Web 138	ephemeral
Web 139	ephemeral
Web 140	persistent
Web 141	persistent
Web 142	persistent
Web 143	ephemeral
Web 144	ephemeral
Web 146	persistent
Web 149	persistent
Web 150	persistent
Web 151	persistent
Web 152	persistent
Web 153	ephemeral
Web 154	ephemeral
Web 167	persistent
Web 168	persistent
Web 169	persistent
Web 180	ephemeral
Web 181	ephemeral
Web 182	ephemeral
Web 183	ephemeral
Web 186	ephemeral
Web 187	ephemeral
Web 188	ephemeral
Web 189	ephemeral
Web 190	ephemeral
Web 191	ephemeral
Web 193	ephemeral
Web 195	ephemeral
Web 196	ephemeral
Web 197	ephemeral
Web 198	ephemeral
Web 200	ephemeral
Web 201	ephemeral
Web 203	persistent
Web 204	persistent
Web 206	persistent
Web 207	persistent
Web 208	persistent
Web 209	persistent
Web 210	persistent
Web 213	persistent
